# Supplementary material for: A mathematical model describes the malignant transformation of low grade gliomas: Prognostic implications
Source: PLoS One. 2017 Aug 1;12(8):e0179999. doi: 10.1371/journal.pone.0179999 (PMC5538650; doi:10.1371/journal.pone.0179999)
Supplement: S1 File — Containing data of LGG patients followed at Bern University Hospital selected in the study, see also Sec. Patients data. (XLSX) [file pone.0179999.s001.xlsx]

## Sheet: Arkusz1
	patient id	60
	confirmation of malignant transformation	time (years)	5.51667
		surgery type	excision
	time of MRI (years)	0	0.944444	1.95556	2.95556	3.96111	5.3	5.52778
	mean tumour diameter (mm)	20.365	23.535	29.6174	33.1842	37.1574	50.3261	55.6166
	patient id	61
	confirmation of malignant transformation	time (years)	3.86389
		surgery type	excision
	time of MRI (years)	0	0.269444	0.788889	1.24444	2.17778	3.55556	3.85
	mean tumour diameter (mm)	45.6719	46.5809	49.2405	47.888	52.762	54.5632	55.2216
	patient id	65
	confirmation of malignant transformation	time (years)	1.44167
		surgery type	excision
	time of MRI (years)	0	0.144444	0.347222	0.769444	1.35278
	mean tumour diameter (mm)	48.4597	47.2666	48.798	51.0958	59.8701
	patient id	66
	confirmation of malignant transformation	time (years)	3.875
		surgery type	biopsy
	time of MRI (years)	0	1.03333	2.08333	3.09444	3.83611	4.1
	mean tumour diameter (mm)	38.2222	38.8312	41.0932	41.077	48.015	54.1816
	patient id	141
	confirmation of malignant transformation	time (years)	2.21111
		surgery type	excision
	time of MRI (years)	0	0.263889	1.20556	2.05278	2.20556
	mean tumour diameter (mm)	13.3887	15.0369	17.8213	33.3702	38.9827
	patient id	165
	confirmation of malignant transformation	time (years)	3.39167
		surgery type	excision
	time of MRI (years)	0	1.00833	2.01111	3.03611	3.26389
	mean tumour diameter (mm)	23.2388	26.8061	25.0548	32.3567	34.8176
	patient id	195
	confirmation of malignant transformation	time (years)	2.69444
		surgery type	excision
	time of MRI (years)	0	0.841667	0.625	1.12222	1.65	2.16944	2.64722
	mean tumour diameter (mm)	25.5719	25.6785	27.0059	29.8047	29.7821	33.7946	35.2789
	patient id	211
	confirmation of malignant transformation	time (years)	1.65556
		surgery type	excision
	time of MRI (years)	0	0.236111	0.741667	1.53333	1.65278
	mean tumour diameter (mm)	35.3067	38.9932	44.6939	55.2666	60.0402
